# Supplementary material for: Taurine Attenuates M1 Macrophage Polarization and IL-1β Production by Suppressing the JAK1/2-STAT1 Pathway via Metabolic Reprogramming
Source: Biology (Basel). 2025 Dec 6;14(12):1751. doi: 10.3390/biology14121751 (PMC12730316; doi:10.3390/biology14121751)
Supplement: Supplementary file 1 [file biology-14-01751-s001.zip]

Archive with 2 entries (2 files):
- biology-4009350 - Original Western Blots.pdf
- biology-4009350 Supplementary Materials.pdf
